# Supplementary material for: Determination of the Role of Microcystis aeruginosa in Toxin Generation Based on Phosphoproteomic Profiles
Source: Toxins (Basel). 2018 Jul 23;10(7):304. doi: 10.3390/toxins10070304 (PMC6070999; doi:10.3390/toxins10070304)
Supplement: Supplementary file 1 [file toxins-10-00304-s001.zip]

Archive with 1 entries (1 files):
- toxins-324481-supplementary.xls
