# Supplementary material for: Determination of the Role of Microcystis aeruginosa in Toxin Generation Based on Phosphoproteomic Profiles
Source: Toxins (Basel). 2018 Jul 23;10(7):304. doi: 10.3390/toxins10070304 (PMC6070999; doi:10.3390/toxins10070304)
Supplement: Supplementary file 1 [file toxins-10-00304-s001.zip › toxins-324481-supplementary.xls]

## Sheet: Supplemental Table1
Protein	Fasta headers	Localization prob	PEP	Score	Number of Phospho (STY)	Amino acid	Sequence window	Phospho (STY) Probabilities	Phospho (STY) Score diffs	Position in peptide	Charge	Mass error [ppm]	Intensity
S3KFM9	tr|S3KFM9|S3KFM9_MICAE Uncharacterized protein OS=Microcystis aeruginosa SPC777 GN=MAESPC_01255 PE=4 SV=1;tr|A8YF86|A8YF86_MICAE Similar to tr|Q4C8Y8|Q4C8Y8_CROWT Microcompartments protein OS=Microcystis aeruginosa PCC 7806 GN=IPF_5495 PE=4 SV=1;tr|L8NZV7|	0.999407	4.05121e-07	72.819	1	S	KIGSGRVTVIVRGDVSEVQASVAAGVENANR	GDVS(0.999)EVQAS(0.001)VAAGVENANR	GDVS(32.27)EVQAS(-32.27)VAAGVENANR	4	2	-0.49219	0
S3KFM9	tr|S3KFM9|S3KFM9_MICAE Uncharacterized protein OS=Microcystis aeruginosa SPC777 GN=MAESPC_01255 PE=4 SV=1;tr|A8YF86|A8YF86_MICAE Similar to tr|Q4C8Y8|Q4C8Y8_CROWT Microcompartments protein OS=Microcystis aeruginosa PCC 7806 GN=IPF_5495 PE=4 SV=1;tr|L8NZV7|	0.684248	2.3112e-05	68.83	1	S	RVTVIVRGDVSEVQASVAAGVENANRVNGGQ	GDVS(0.316)EVQAS(0.684)VAAGVENANR	GDVS(-3.36)EVQAS(3.36)VAAGVENANR	9	2	-1.1741	0
S3JCM6	tr|S3JCM6|S3JCM6_MICAE Uncharacterized protein OS=Microcystis aeruginosa SPC777 GN=MAESPC_01254 PE=4 SV=1;tr|L7EBU0|L7EBU0_MICAE Carbon dioxide-concentrating mechanism protein CcmK 1 OS=Microcystis aeruginosa TAIHU98 GN=ccmK-1 PE=4 SV=1;tr|I4I3X8|I4I3X8_MI	0.999211	3.35921e-124	178.06	1	S	KIGSGRVTVIVRGDVSEVQASVSAGTEAASN	GDVS(0.999)EVQAS(0.001)VSAGTEAASNR	GDVS(31.91)EVQAS(-31.91)VS(-38.62)AGT(-51.39)EAAS(-63.09)NR	4	2	-0.45961	4931000
S3JCM6	tr|S3JCM6|S3JCM6_MICAE Uncharacterized protein OS=Microcystis aeruginosa SPC777 GN=MAESPC_01254 PE=4 SV=1;tr|L7EBU0|L7EBU0_MICAE Carbon dioxide-concentrating mechanism protein CcmK 1 OS=Microcystis aeruginosa TAIHU98 GN=ccmK-1 PE=4 SV=1;tr|I4I3X8|I4I3X8_MI	0.996458	2.64625e-91	155.17	1	S	RVTVIVRGDVSEVQASVSAGTEAASNRVKGG	GDVS(0.002)EVQAS(0.996)VS(0.001)AGTEAASNR	GDVS(-26.72)EVQAS(26.72)VS(-28.48)AGT(-52.39)EAAS(-70.52)NR	9	3	-3.3343	9446500
S3JCM6	tr|S3JCM6|S3JCM6_MICAE Uncharacterized protein OS=Microcystis aeruginosa SPC777 GN=MAESPC_01254 PE=4 SV=1;tr|L7EBU0|L7EBU0_MICAE Carbon dioxide-concentrating mechanism protein CcmK 1 OS=Microcystis aeruginosa TAIHU98 GN=ccmK-1 PE=4 SV=1;tr|I4I3X8|I4I3X8_MI	0.990638	1.26085e-58	132.97	2	S	TVIVRGDVSEVQASVSAGTEAASNRVKGGQV	GDVSEVQAS(0.959)VS(0.991)AGT(0.049)EAAS(0.001)NR	GDVS(-38.54)EVQAS(13.77)VS(20.49)AGT(-13.77)EAAS(-31.93)NR	11	2	-3.8712	2565800
L8NQ13	tr|L8NQ13|L8NQ13_MICAE 30S ribosomal protein S13 OS=Microcystis aeruginosa DIANCHI905 GN=rpsM PE=3 SV=1;tr|A0A1E4QCB1|A0A1E4QCB1_MICAE 30S ribosomal protein S13 OS=Microcystis aeruginosa NIES-98 GN=rpsM PE=3 SV=1;tr|A0A0F6RMQ8|A0A0F6RMQ8_MICAE 30S ribosoma	0.974994	2.93162e-06	75.695	1	S	MEIALTYLYGVGLSRSQEVLSATGVNPDTRV	S(0.975)QEVLS(0.024)AT(0.001)GVNPDTR	S(16.05)QEVLS(-16.05)AT(-31.04)GVNPDT(-51.52)R	1	2	-2.8221	105110
L8NQ13	tr|L8NQ13|L8NQ13_MICAE 30S ribosomal protein S13 OS=Microcystis aeruginosa DIANCHI905 GN=rpsM PE=3 SV=1;tr|A0A1E4QCB1|A0A1E4QCB1_MICAE 30S ribosomal protein S13 OS=Microcystis aeruginosa NIES-98 GN=rpsM PE=3 SV=1;tr|A0A0F6RMQ8|A0A0F6RMQ8_MICAE 30S ribosoma	0.649506	2.93162e-06	75.695	1	S	TYLYGVGLSRSQEVLSATGVNPDTRVKDLSD	S(0.333)QEVLS(0.65)AT(0.018)GVNPDTR	S(-2.91)QEVLS(2.91)AT(-15.62)GVNPDT(-43.63)R	6	2	-1.6667	320910
A0A1V4BNX2	tr|A0A1V4BNX2|A0A1V4BNX2_MICAE LTXXQ motif family protein OS=Microcystis aeruginosa KW GN=B1L04_24895 PE=4 SV=1;tr|A0A139GSR6|A0A139GSR6_MICAE LTXXQ motif family protein OS=Microcystis aeruginosa NIES-88 GN=OA58_06775 PE=4 SV=1;tr|I4GY74|I4GY74_MICAE Genom	0.942918	1.76194e-16	95.417	1	S	QKYQEKTKKLRETLRSNEQELNSLLSNNASD	S(0.943)NEQELNS(0.057)LLSNNASDR	S(12.21)NEQELNS(-12.21)LLS(-33.33)NNAS(-51.12)DR	1	2	-0.83604	0
A8YG01	tr|A8YG01|A8YG01_MICAE GlnB protein OS=Microcystis aeruginosa PCC 7806 GN=glnB PE=3 SV=1;tr|S3JH19|S3JH19_MICAE PII signal transducing protein OS=Microcystis aeruginosa SPC777 GN=MAESPC_03880 PE=3 SV=1;tr|L8NRC5|L8NRC5_MICAE Nitrogen regulatory protein P-I	0.999657	2.17157e-09	80.245	1	S	RGFGRQKGQSERYRGSEYTVEFLQKLKIEIV	GS(1)EYTVEFLQK	GS(37.06)EY(-38.35)T(-37.06)VEFLQK	2	2	0.10478	0
S3JWK6	tr|S3JWK6|S3JWK6_MICAE Uncharacterized protein OS=Microcystis aeruginosa SPC777 GN=MAESPC_00675 PE=4 SV=1;tr|I4GSW9|I4GSW9_MICAE Similar to tr|P73253|P73253 OS=Microcystis aeruginosa PCC 9806 GN=MICAE_1540031 PE=4 SV=1;tr|L8P0E8|L8P0E8_MICAE Uncharacterize	0.999997	1.13821e-05	73.887	1	S	RRTFPKTASNKKGGESIKQISSMEVSKVTDN	GGES(1)IKQISSMEVSK	GGES(56.48)IKQIS(-56.48)S(-61.6)MEVS(-70.35)K	4	2	0.6246	565380
S3JNG6	tr|S3JNG6|S3JNG6_MICAE Glyceraldehyde-3-phosphate dehydrogenase OS=Microcystis aeruginosa SPC777 GN=MAESPC_02523 PE=3 SV=1;tr|L7EAG1|L7EAG1_MICAE Glyceraldehyde-3-phosphate dehydrogenase OS=Microcystis aeruginosa TAIHU98 GN=gap PE=3 SV=1;tr|I4IPN5|I4IPN5_M	0.8855	1.2503e-16	94.544	1	S	RIGRNFLRCWLGRTNSGLEVVGINDTSDPRS	T(0.113)NS(0.886)GLEVVGINDT(0.001)S(0.001)DPR	T(-8.93)NS(8.93)GLEVVGINDT(-32.14)S(-32.14)DPR	3	2	-2.3426	1679200
L8NTM7	tr|L8NTM7|L8NTM7_MICAE ATP-dependent Clp protease ATP-binding subunit ClpX OS=Microcystis aeruginosa DIANCHI905 GN=clpX PE=3 SV=1;tr|L7E4J5|L7E4J5_MICAE ATP-dependent Clp protease ATP-binding subunit ClpX OS=Microcystis aeruginosa TAIHU98 GN=clpX PE=3 SV=1	0.999999	1.19074e-05	64.439	2	S/Y	LDDYVIGQNEAKKVLSVAVYNHYKRLKDIQT	VLS(1)VAVY(0.5)NHY(0.5)KR	VLS(57.91)VAVY(0)NHY(0)KR	3	2	2.4787	16544000
S3K9U2	tr|S3K9U2|S3K9U2_MICAE C-phycocyanin beta chain OS=Microcystis aeruginosa SPC777 GN=MAESPC_02503 PE=3 SV=1;tr|L8NS07|L8NS07_MICAE Phycocyanin, beta subunit OS=Microcystis aeruginosa DIANCHI905 GN=cpcB PE=3 SV=1;tr|L7E451|L7E451_MICAE Phycocyanin, beta subu	0.958571	7.25532e-197	201.48	1	S	VADSNKRMDSVNRITSNASTIVANAARSLFA	IT(0.035)S(0.959)NAS(0.006)TIVANAAR	IT(-14.35)S(14.35)NAS(-22.02)T(-36.82)IVANAAR	3	2	-3.5755	6227200
S3K9U2	tr|S3K9U2|S3K9U2_MICAE C-phycocyanin beta chain OS=Microcystis aeruginosa SPC777 GN=MAESPC_02503 PE=3 SV=1;tr|L8NS07|L8NS07_MICAE Phycocyanin, beta subunit OS=Microcystis aeruginosa DIANCHI905 GN=cpcB PE=3 SV=1;tr|L7E451|L7E451_MICAE Phycocyanin, beta subu	0.883392	1.96021e-59	140.01	1	S	SNKRMDSVNRITSNASTIVANAARSLFAEQP	IT(0.009)S(0.084)NAS(0.883)T(0.024)IVANAAR	IT(-20.04)S(-10.23)NAS(10.23)T(-15.63)IVANAAR	6	2	-2.0277	616370
S3JAQ5	tr|S3JAQ5|S3JAQ5_MICAE Phycobilisome 32.1 kDa linker polypeptide, phycocyanin-associated, rod 1 OS=Microcystis aeruginosa SPC777 GN=MAESPC_02505 PE=3 SV=1;tr|L8NVM4|L8NVM4_MICAE Phycobilisome 32.1 kDa linker polypeptide, phycocyanin-associated, rod 1 OS=Mi	0.606711	0.0155469	44.704	1	S	QINRLGGKVASITPASLN_____________	VAS(0.092)IT(0.301)PAS(0.607)LN	VAS(-8.19)IT(-3.04)PAS(3.04)LN	8	2	-3.781	207150
B0JVG8	tr|B0JVG8|B0JVG8_MICAN Uncharacterized protein OS=Microcystis aeruginosa (strain NIES-843) GN=MAE_16800 PE=4 SV=1;tr|I4GBQ3|I4GBQ3_MICAE Uncharacterized protein OS=Microcystis aeruginosa PCC 9443 GN=MICAC_910003 PE=4 SV=1;tr|I4GIL5|I4GIL5_MICAE Uncharacter	0.997487	5.39422e-90	152.7	1	S	DYKVASGGSDRLNTSSPFNIKVASLTMRNFN	LNTS(0.003)S(0.997)PFNIK	LNT(-61.87)S(-25.99)S(25.99)PFNIK	5	2	0.44485	5909500
S3J2D1	tr|S3J2D1|S3J2D1_MICAE Photosystem I P700 chlorophyll a apoprotein A2 OS=Microcystis aeruginosa SPC777 GN=psaB PE=3 SV=1;tr|L8NMM7|L8NMM7_MICAE Photosystem I P700 chlorophyll a apoprotein A2 OS=Microcystis aeruginosa DIANCHI905 GN=psaB PE=3 SV=1;tr|L7EBC3|	0.999857	1.08149e-08	67.726	1	S	_______MATKFPKFSQDLAQDPTTRRIWYG	FS(1)QDLAQDPTTR	FS(41.45)QDLAQDPT(-41.45)T(-41.45)R	2	2	-4.2399	2471900
L7E9K4	tr|L7E9K4|L7E9K4_MICAE Photosystem II manganese-stabilizing polypeptide OS=Microcystis aeruginosa TAIHU98 GN=psbO PE=4 SV=1;tr|I4G2T7|I4G2T7_MICAE Photosystem II manganese-stabilizing polypeptide OS=Microcystis aeruginosa PCC 9443 GN=psbO PE=4 SV=1;tr|I4FH	0.364054	0.00326194	51.211	1	S	FFTIKGFTGKTEAGFSSINSSTDFEGDFKVP	T(0.314)EAGFS(0.364)S(0.285)INS(0.031)S(0.003)T(0.003)DFEGDFK	T(-0.65)EAGFS(0.65)S(-1.07)INS(-10.63)S(-20.77)T(-20.77)DFEGDFK	6	2	-4.2181	0
S3JVD6	tr|S3JVD6|S3JVD6_MICAE Uncharacterized protein OS=Microcystis aeruginosa SPC777 GN=MAESPC_00992 PE=4 SV=1;tr|I4HMS7|I4HMS7_MICAE Similar to tr|P74135|P74135 OS=Microcystis aeruginosa PCC 9808 GN=MICAG_2010016 PE=4 SV=1;tr|L7E547|L7E547_MICAE Uncharacterize	0.493162	0.000541351	50.292	1	S	QEVEFATKYLITPSLSRRRPGPSLNGFKDMA	YLIT(0.014)PS(0.493)LS(0.493)R	Y(-50.29)LIT(-15.57)PS(0)LS(0)R	8	2	0.33211	0
L8NQH0	tr|L8NQH0|L8NQH0_MICAE Uncharacterized protein OS=Microcystis aeruginosa DIANCHI905 GN=C789_2662 PE=4 SV=1;tr|I4GTU2|I4GTU2_MICAE Uncharacterized protein OS=Microcystis aeruginosa PCC 9806 GN=MICAE_1740026 PE=4 SV=1;tr|I4FN52|I4FN52_MICAE Uncharacterized p	0.999837	1.00444e-17	98.943	1	S	_____________MESMQPTETQNPIRTDLP	MES(1)MQPTETQNPIR	MES(38.84)MQPT(-38.84)ET(-44.88)QNPIR	3	2	-2.4508	218270
S3JUK9	tr|S3JUK9|S3JUK9_MICAE Mg-chelatase subunit ChlD OS=Microcystis aeruginosa SPC777 GN=MAESPC_01211 PE=4 SV=1;tr|L8NLM1|L8NLM1_MICAE von Willebrand factor type A domain protein OS=Microcystis aeruginosa DIANCHI905 GN=C789_4957 PE=4 SV=1;tr|L7ECD1|L7ECD1_MICA	0.544083	5.42587e-07	75.463	1	S	______MQVTLKSALSDSNIDANQSSSQRQL	S(0.448)ALS(0.544)DS(0.008)NIDANQSSSQR	S(-0.85)ALS(0.85)DS(-18.12)NIDANQS(-64.36)S(-66.81)S(-66.81)QR	4	2	-4.2932	0
L8NWF2	tr|L8NWF2|L8NWF2_MICAE Phycobiliprotein ApcE OS=Microcystis aeruginosa DIANCHI905 GN=apcE PE=3 SV=1;tr|I4GDA1|I4GDA1_MICAE Phycobilisome 100.5 kDa core-membrane linker polypeptide OS=Microcystis aeruginosa PCC 7941 GN=MICAD_1410006 PE=3 SV=1;tr|A8YC96|A8YC	0.971266	1.81229e-06	77.677	1	S	AAYRQIFERDITRAYSQSISDLESKVKNGDI	AY(0.028)S(0.971)QS(0.001)ISDLESK	AY(-15.37)S(15.37)QS(-32.52)IS(-48.2)DLES(-62.53)K	3	2	-3.6637	0
L8NVN5	tr|L8NVN5|L8NVN5_MICAE Carbon dioxide concentrating mechanism protein OS=Microcystis aeruginosa DIANCHI905 GN=ccmM PE=4 SV=1;tr|A8YF89|A8YF89_MICAE CcmM protein OS=Microcystis aeruginosa PCC 7806 GN=ccmM PE=4 SV=1;tr|I4HBG7|I4HBG7_MICAE Carbon dioxide conc	1	3.05846e-19	91.937	1	S	LRDHQGEYVRLIGIDSQAKRRVLESIIQRP_	LIGIDS(1)QAK	LIGIDS(70.94)QAK	6	2	0.63462	9483300
L8NVN5	tr|L8NVN5|L8NVN5_MICAE Carbon dioxide concentrating mechanism protein OS=Microcystis aeruginosa DIANCHI905 GN=ccmM PE=4 SV=1;tr|A8YF89|A8YF89_MICAE CcmM protein OS=Microcystis aeruginosa PCC 7806 GN=ccmM PE=4 SV=1;tr|I4HBG7|I4HBG7_MICAE Carbon dioxide conc	0.999743	1.87254e-18	95.417	1	S	VASNGNGKTATVAEPSFKSYASGSSGGGTAT	TATVAEPS(1)FK	T(-62)AT(-35.92)VAEPS(35.92)FK	8	2	1.9687	3462300
L8NVN5	tr|L8NVN5|L8NVN5_MICAE Carbon dioxide concentrating mechanism protein OS=Microcystis aeruginosa DIANCHI905 GN=ccmM PE=4 SV=1;tr|A8YF89|A8YF89_MICAE CcmM protein OS=Microcystis aeruginosa PCC 7806 GN=ccmM PE=4 SV=1;tr|S3JGD7|S3JGD7_MICAE Carnitine operon pr	0.743461	1.95063e-17	97.797	1	S	KIGAEHADKRRFKTSSWQSCTPIESSRESDV	T(0.109)S(0.109)S(0.743)WQS(0.037)CT(0.001)PIESSR	T(-8.33)S(-8.33)S(8.33)WQS(-13.04)CT(-27.88)PIES(-54.04)S(-60.18)R	3	2	-1.6413	0
B0JP12	tr|B0JP12|B0JP12_MICAN Type I restriction-modification system DNA methylase OS=Microcystis aeruginosa (strain NIES-843) GN=MAE_05010 PE=4 SV=1	0.999448	0.00159923	46.001	2	S	______________MSSQASSAGRDEGKVRQ	MS(0.999)S(0.999)QAS(0.001)S(0.001)AGR	MS(35.65)S(36.01)QAS(-35.65)S(-36.01)AGR	2	3	-1.5634	0
I4F5Y4	tr|I4F5Y4|I4F5Y4_MICAE Protein GrpE OS=Microcystis aeruginosa PCC 9432 GN=grpE PE=3 SV=1;tr|S3J5F7|S3J5F7_MICAE Protein GrpE OS=Microcystis aeruginosa SPC777 GN=grpE PE=3 SV=1;tr|L7E3M8|L7E3M8_MICAE Protein GrpE OS=Microcystis aeruginosa TAIHU98 GN=grpE PE	0.799676	2.27675e-11	87.719	1	S	APKETDPNADQSESPSIPSQESL________	ETDPNADQS(0.013)ES(0.13)PS(0.8)IPS(0.027)QES(0.029)L	ET(-32.96)DPNADQS(-17.74)ES(-7.88)PS(7.88)IPS(-14.64)QES(-14.44)L	13	2	-0.085018	1438700
I4F7X1	tr|I4F7X1|I4F7X1_MICAE Uncharacterized protein OS=Microcystis aeruginosa PCC 9432 GN=MICCA_1770044 PE=4 SV=1	0.383536	3.89891e-13	58.11	1	S	FLRNVAPENSPSSGSSAGETPATTTQPNQSP	NVAPENS(0.068)PS(0.384)S(0.384)GS(0.384)S(0.384)AGET(0.384)PAT(0.012)T(0.002)T(0.001)QPNQSPSGGSR	NVAPENS(-8.34)PS(0)S(0)GS(0)S(0)AGET(0)PAT(-16.33)T(-23.92)T(-29.55)QPNQS(-43.38)PS(-47.94)GGS(-47.94)R	13	3	-0.52677	0
I4FFG1	tr|I4FFG1|I4FFG1_MICAE Ferredoxin-1 OS=Microcystis aeruginosa PCC 9432 GN=MICCA_3730025 PE=4 SV=1	0.986586	1.15252e-16	81.534	2	S	RAGACSACAGQIESGSVDQSEQSFLDDDQIK	AGACSACAGQIES(0.987)GS(0.987)VDQS(0.026)EQSFLDDDQIK	AGACS(-39.19)ACAGQIES(18.69)GS(18.69)VDQS(-18.69)EQS(-42.15)FLDDDQIK	15	3	-2.5554	0
S3JY32	tr|S3JY32|S3JY32_MICAE Uncharacterized protein OS=Microcystis aeruginosa SPC777 GN=MAESPC_04615 PE=4 SV=1;tr|I4FFI1|I4FFI1_MICAE Genome sequencing data, contig C292 OS=Microcystis aeruginosa PCC 9432 GN=MICCA_3740008 PE=4 SV=1;tr|S3JI63|S3JI63_MICAE Unchar	0.493447	1.14157e-14	58.92	1	S	TKKSMNEENAPSGEDSLNAEEQPEIEQKSSS	S(0.013)MNEENAPS(0.493)GEDS(0.493)LNAEEQPEIEQK	S(-15.76)MNEENAPS(0)GEDS(0)LNAEEQPEIEQK	13	3	-3.432	0
I4H8I4	tr|I4H8I4|I4H8I4_MICAE Allophycocyanin beta chain OS=Microcystis aeruginosa PCC 9807 GN=apcB PE=3 SV=1;tr|I4GTJ2|I4GTJ2_MICAE Allophycocyanin beta chain OS=Microcystis aeruginosa PCC 9806 GN=apcB PE=3 SV=1;tr|I4G3X8|I4G3X8_MICAE Allophycocyanin beta chain	0.984463	0.000732529	61.78	1	S	YFATGELRVRAASVISANAAGIVKEAVAKSL	AAS(0.016)VIS(0.984)ANAAGIVK	AAS(-18.02)VIS(18.02)ANAAGIVK	6	2	-4.3318	0
I4H8I4	tr|I4H8I4|I4H8I4_MICAE Allophycocyanin beta chain OS=Microcystis aeruginosa PCC 9807 GN=apcB PE=3 SV=1;tr|I4GTJ2|I4GTJ2_MICAE Allophycocyanin beta chain OS=Microcystis aeruginosa PCC 9806 GN=apcB PE=3 SV=1;tr|I4G3X8|I4G3X8_MICAE Allophycocyanin beta chain	0.619732	4.07152e-108	161.92	1	S	GKEMGIYFDYISSGLS_______________	EMGIYFDYIS(0.035)S(0.345)GLS(0.62)	EMGIY(-92.54)FDY(-40.28)IS(-12.42)S(-2.55)GLS(2.55)	14	2	-2.9635	890980
I4H8I4	tr|I4H8I4|I4H8I4_MICAE Allophycocyanin beta chain OS=Microcystis aeruginosa PCC 9807 GN=apcB PE=3 SV=1;tr|I4GTJ2|I4GTJ2_MICAE Allophycocyanin beta chain OS=Microcystis aeruginosa PCC 9806 GN=apcB PE=3 SV=1;tr|I4G3X8|I4G3X8_MICAE Allophycocyanin beta chain	0.921786	1.69043e-54	114.72	1	S	_________MQDAITSVINSSDVQGKYLDSN	MQDAIT(0.077)S(0.922)VINSSDVQGK	MQDAIT(-10.76)S(10.76)VINS(-33.17)S(-33.17)DVQGK	7	2	-1.7233	2349700
I4GC52	tr|I4GC52|I4GC52_MICAE Uncharacterized protein OS=Microcystis aeruginosa PCC 7941 GN=MICAD_1110018 PE=4 SV=1	1	2.82064e-09	75.311	1	S	NNCEAILKVAVGRIGSRKIALDAIIDTGFTS	VAVGRIGS(1)R	VAVGRIGS(75.31)R	8	2	2.1666	808500
I4GXE2	tr|I4GXE2|I4GXE2_MICAE Glyceraldehyde-3-phosphate dehydrogenase OS=Microcystis aeruginosa PCC 9806 GN=gap PE=3 SV=1;tr|A0A139GPN4|A0A139GPN4_MICAE Glyceraldehyde-3-phosphate dehydrogenase OS=Microcystis aeruginosa NIES-88 GN=OA58_00730 PE=3 SV=1	0.499998	3.53988e-07	74.89	1	S	RIGRNFLRCWLGRTDSGLEVVGINDTSDPRS	T(0.5)DS(0.5)GLEVVGINDTSDPR	T(0)DS(0)GLEVVGINDT(-61.69)S(-52.69)DPR	3	2	-2.0453	0
L8P227	tr|L8P227|L8P227_MICAE Uncharacterized protein OS=Microcystis aeruginosa DIANCHI905 GN=C789_83 PE=4 SV=1;tr|I4HIB6|I4HIB6_MICAE Uncharacterized protein OS=Microcystis aeruginosa PCC 9808 GN=MICAG_1480043 PE=4 SV=1;tr|L7EE41|L7EE41_MICAE Uncharacterized pro	1	1.4407e-08	74.944	1	S	DAISKAATGSRFGDVSGIVRAWSAGTSVLD_	FGDVS(1)GIVR	FGDVS(74.94)GIVR	5	2	0.93529	2836300
I4INZ0	tr|I4INZ0|I4INZ0_MICAE Similar to tr|Q4C1Z3|Q4C1Z3_CROWT GGDEF OS=Microcystis aeruginosa PCC 9701 GN=MICAK_2180010 PE=4 SV=1	1	0.00133645	42.976	1	S	LGDKLLKILIERLRKSLRLEDMVAHWRGYEF	S(1)LRLEDMVAHWR	S(42.98)LRLEDMVAHWR	1	2	3.4456	0
S3JCM6	tr|S3JCM6|S3JCM6_MICAE Uncharacterized protein OS=Microcystis aeruginosa SPC777 GN=MAESPC_01254 PE=4 SV=1;tr|L7EBU0|L7EBU0_MICAE Carbon dioxide-concentrating mechanism protein CcmK 1 OS=Microcystis aeruginosa TAIHU98 GN=ccmK-1 PE=4 SV=1;tr|I4I3X8|I4I3X8_MI	0.327973	0.000130402	42.789	1	T	VRGDVSEVQASVSAGTEAASNRVKGGQVLST	GDVSEVQAS(0.016)VS(0.328)AGT(0.328)EAAS(0.328)NR	GDVS(-42.79)EVQAS(-13.1)VS(0)AGT(0)EAAS(0)NR	14	2	-0.99705	0
L8NQX7	tr|L8NQX7|L8NQX7_MICAE Plastocyanin OS=Microcystis aeruginosa DIANCHI905 GN=petE PE=3 SV=1;tr|I4IVQ7|I4IVQ7_MICAE Plastocyanin OS=Microcystis aeruginosa PCC 9701 GN=petE PE=3 SV=1;tr|I4HWA7|I4HWA7_MICAE Plastocyanin OS=Microcystis aeruginosa PCC 9808 GN=pe	0.99639	2.94795e-13	75.387	1	T	YTYYCEPHRGAGMVGTITVQ___________	GAGMVGT(0.996)IT(0.004)VQ	GAGMVGT(24.41)IT(-24.41)VQ	7	2	-4.4136	1462900
S3JHP8	tr|S3JHP8|S3JHP8_MICAE Photosystem II CP43 reaction center protein OS=Microcystis aeruginosa SPC777 GN=psbC PE=3 SV=1;tr|L8NL77|L8NL77_MICAE Photosystem II CP43 reaction center protein OS=Microcystis aeruginosa DIANCHI905 GN=psbC PE=3 SV=1;tr|I4IX92|I4IX92	0.999996	1.84908e-108	162.13	1	T	_____________MVTLSNIPTASGRDQSST	VT(1)LSNIPTASGR	VT(53.77)LS(-53.77)NIPT(-120.56)AS(-124.35)GR	2	2	1.4255	4226700
S3JNG6	tr|S3JNG6|S3JNG6_MICAE Glyceraldehyde-3-phosphate dehydrogenase OS=Microcystis aeruginosa SPC777 GN=MAESPC_02523 PE=3 SV=1;tr|L7EAG1|L7EAG1_MICAE Glyceraldehyde-3-phosphate dehydrogenase OS=Microcystis aeruginosa TAIHU98 GN=gap PE=3 SV=1;tr|I4IPN5|I4IPN5_M	0.454767	0.0012015	55.549	1	T	LRRARAAAVNIVPTSTGAAKAVALVIPDMKG	AAAVNIVPT(0.273)S(0.273)T(0.455)GAAK	AAAVNIVPT(-2.22)S(-2.22)T(2.22)GAAK	11	2	-4.4591	0
S3JNG6	tr|S3JNG6|S3JNG6_MICAE Glyceraldehyde-3-phosphate dehydrogenase OS=Microcystis aeruginosa SPC777 GN=MAESPC_02523 PE=3 SV=1;tr|L7EAG1|L7EAG1_MICAE Glyceraldehyde-3-phosphate dehydrogenase OS=Microcystis aeruginosa TAIHU98 GN=gap PE=3 SV=1;tr|I4IPN5|I4IPN5_M	0.894457	8.018e-24	80.522	1	T	FGRIGRNFLRCWLGRTNSGLEVVGINDTSDP	T(0.894)NS(0.106)GLEVVGINDTSDPR	T(9.28)NS(-9.28)GLEVVGINDT(-80.52)S(-80.52)DPR	1	2	-0.70327	204720
S3K9U2	tr|S3K9U2|S3K9U2_MICAE C-phycocyanin beta chain OS=Microcystis aeruginosa SPC777 GN=MAESPC_02503 PE=3 SV=1;tr|L8NS07|L8NS07_MICAE Phycocyanin, beta subunit OS=Microcystis aeruginosa DIANCHI905 GN=cpcB PE=3 SV=1;tr|L7E451|L7E451_MICAE Phycocyanin, beta subu	0.663772	3.47145e-73	140.91	1	T	NKRMDSVNRITSNASTIVANAARSLFAEQPQ	IT(0.022)S(0.048)NAS(0.266)T(0.664)IVANAAR	IT(-14.82)S(-11.37)NAS(-3.97)T(3.97)IVANAAR	7	2	-3.642	1051000
S3JAQ5	tr|S3JAQ5|S3JAQ5_MICAE Phycobilisome 32.1 kDa linker polypeptide, phycocyanin-associated, rod 1 OS=Microcystis aeruginosa SPC777 GN=MAESPC_02505 PE=3 SV=1;tr|L8NVM4|L8NVM4_MICAE Phycobilisome 32.1 kDa linker polypeptide, phycocyanin-associated, rod 1 OS=Mi	0.742839	1.54194e-05	63.734	1	T	TLQQINRLGGKVASITPASLN__________	VAS(0.229)IT(0.743)PAS(0.028)LN	VAS(-5.1)IT(5.1)PAS(-14.26)LN	5	2	-3.5866	548460
L8NSK3	tr|L8NSK3|L8NSK3_MICAE Bicarbonate-binding protein CmpA OS=Microcystis aeruginosa DIANCHI905 GN=cmpA PE=4 SV=1;tr|I4IVZ8|I4IVZ8_MICAE ABC transporter nitrate-binding protein (NrtA) OS=Microcystis aeruginosa PCC 9701 GN=nrtA PE=4 SV=1;tr|I4HZY1|I4HZY1_MICAE	0.999918	7.2382e-35	111.06	1	T	LIDKVNREDLWKAAATELGVPAADIPTSTSR	AAAT(1)ELGVPAADIPTSTSR	AAAT(46.91)ELGVPAADIPT(-46.91)S(-46.91)T(-46.91)S(-46.91)R	4	2	1.5601	7773500
Q8VW34	tr|Q8VW34|Q8VW34_MICAE C-phycocyanin alpha subunit (Fragment) OS=Microcystis aeruginosa BCCUSP 232 GN=cpcA PE=4 SV=1;tr|Q8VLC6|Q8VLC6_MICAE C-phycocyanin alpha subunit (Fragment) OS=Microcystis aeruginosa BCCUSP 262 GN=cpcA PE=4 SV=1;tr|Q8VL96|Q8VL96_MICAE	0.996718	0.00192013	55.656	1	T	_____________MKTPLTEAVAAADSQGRF	T(0.997)PLT(0.003)EAVAAADSQGR	T(24.83)PLT(-24.83)EAVAAADS(-55.66)QGR	1	2	0.4984	1114200
I4F5Y4	tr|I4F5Y4|I4F5Y4_MICAE Protein GrpE OS=Microcystis aeruginosa PCC 9432 GN=grpE PE=3 SV=1;tr|S3J5F7|S3J5F7_MICAE Protein GrpE OS=Microcystis aeruginosa SPC777 GN=grpE PE=3 SV=1;tr|L7E3M8|L7E3M8_MICAE Protein GrpE OS=Microcystis aeruginosa TAIHU98 GN=grpE PE	0.927689	2.90052e-05	68.41	1	T	DVLRHALVKVAAPKETDPNADQSESPSIPSQ	ET(0.928)DPNADQS(0.047)ES(0.016)PS(0.009)IPSQESL	ET(12.97)DPNADQS(-12.97)ES(-17.58)PS(-20.36)IPS(-34.23)QES(-33.21)L	2	2	-0.24089	1525400
I4F7X1	tr|I4F7X1|I4F7X1_MICAE Uncharacterized protein OS=Microcystis aeruginosa PCC 9432 GN=MICCA_1770044 PE=4 SV=1	0.527827	9.28139e-45	113.19	1	T	VAPENSPSSGSSAGETPATTTQPNQSPSGGS	NVAPENSPSSGSS(0.001)AGET(0.528)PAT(0.308)T(0.117)T(0.045)QPNQSPSGGSR	NVAPENS(-32.68)PS(-37.18)S(-37.18)GS(-33.36)S(-29.49)AGET(2.33)PAT(-2.33)T(-6.53)T(-10.69)QPNQS(-56.85)PS(-59.1)GGS(-69.27)R	17	3	0.40867	1477100
I4FI36	tr|I4FI36|I4FI36_MICAE Bicarbonate transport system ATP-binding protein OS=Microcystis aeruginosa PCC 9432 GN=cmpD PE=4 SV=1	0.981596	1.78589e-41	123.51	1	T	_____________MYTTTETINRATQTPSKE	MYT(0.982)T(0.018)TETINR	MY(-36.59)T(17.42)T(-17.42)T(-33.86)ET(-48.34)INR	3	2	2.0443	0
I4H8I4	tr|I4H8I4|I4H8I4_MICAE Allophycocyanin beta chain OS=Microcystis aeruginosa PCC 9807 GN=apcB PE=3 SV=1;tr|I4GTJ2|I4GTJ2_MICAE Allophycocyanin beta chain OS=Microcystis aeruginosa PCC 9806 GN=apcB PE=3 SV=1;tr|I4G3X8|I4G3X8_MICAE Allophycocyanin beta chain	0.925829	2.62939e-91	159.34	1	T	__________MQDAITSVINSSDVQGKYLDS	MQDAIT(0.926)S(0.074)VINSSDVQGK	MQDAIT(10.97)S(-10.97)VINS(-38.93)S(-44.85)DVQGK	6	2	-1.9095	3749800
S3JAB9	tr|S3JAB9|S3JAB9_MICAE Uncharacterized protein OS=Microcystis aeruginosa SPC777 GN=MAESPC_02078 PE=4 SV=1;tr|I4HS22|I4HS22_MICAE Putative methyltransferase OS=Microcystis aeruginosa PCC 9808 GN=MICAG_2610016 PE=4 SV=1;tr|I4GE95|I4GE95_MICAE Putative methyl	0.705255	0.000178096	64.841	1	T	YFDKFRTSEDVGNPETYGYRYKWFSEKIFFS	T(0.08)S(0.08)EDVGNPET(0.705)Y(0.092)GY(0.042)R	T(-9.44)S(-9.44)EDVGNPET(8.83)Y(-8.83)GY(-12.26)R	10	2	-1.7464	481930
J3SGN8	tr|J3SGN8|J3SGN8_MICAE N-terminal cyanobactin protease OS=Microcystis aeruginosa PCC 7005 GN=pirA PE=4 SV=1;tr|U3PRV9|U3PRV9_MICAE N-terminal protease (Fragment) OS=Microcystis aeruginosa LEGE 91351 PE=4 SV=1;tr|I4F7Q0|I4F7Q0_MICAE Putative peptidase PatA	0.999876	2.91355e-07	73.466	1	T	NTLVRAAIEAVGAEQTEAQESQMRRTLSSFL	AAIEAVGAEQT(1)EAQESQMR	AAIEAVGAEQT(39.08)EAQES(-39.08)QMR	11	2	-0.72035	178320
L8P227	tr|L8P227|L8P227_MICAE Uncharacterized protein OS=Microcystis aeruginosa DIANCHI905 GN=C789_83 PE=4 SV=1;tr|L7EE41|L7EE41_MICAE Uncharacterized protein OS=Microcystis aeruginosa TAIHU98 GN=O53_1748 PE=4 SV=1;tr|I4GEB4|I4GEB4_MICAE Uncharacterized protein O	0.487176	8.19602e-09	76.827	1	T	RFGDVSGIVRAWSAGTSVLD___________	AWS(0.026)AGT(0.487)S(0.487)VLD	AWS(-12.79)AGT(0)S(0)VLD	6	2	-4.429	0
I4IM84	tr|I4IM84|I4IM84_MICAE Uncharacterized protein OS=Microcystis aeruginosa PCC 9701 GN=MICAK_1630013 PE=4 SV=1;tr|S3J468|S3J468_MICAE Uncharacterized protein OS=Microcystis aeruginosa SPC777 GN=MAESPC_03343 PE=4 SV=1;tr|L8NV22|L8NV22_MICAE TonB family C-term	0.943917	2.53319e-30	113.67	1	Y	___________MTSSYFGLETEENKLINSNN	T(0.004)S(0.004)S(0.049)Y(0.944)FGLETEENK	T(-24.23)S(-24.23)S(-12.85)Y(12.85)FGLET(-88.13)EENK	4	2	-0.055464	0
L8NUB4	tr|L8NUB4|L8NUB4_MICAE Cytochrome f OS=Microcystis aeruginosa DIANCHI905 GN=petA PE=3 SV=1;tr|L7E5F3|L7E5F3_MICAE Cytochrome f OS=Microcystis aeruginosa TAIHU98 GN=petA PE=3 SV=1;tr|A0A1E4QKP9|A0A1E4QKP9_MICAE Cytochrome f OS=Microcystis aeruginosa NIES-98	0.997245	2.16593e-07	77.185	1	Y	SVLPDSVFEAVVKIPYDPASQQVLGDGSKGG	IPY(0.997)DPAS(0.003)QQVLGDGSK	IPY(25.68)DPAS(-25.68)QQVLGDGS(-42.52)K	3	2	-1.6785	266930

## Sheet: Supplemental Table2
Protein	Fasta headers	Localization prob	PEP	Score	Number of Phospho (STY)	Amino acid	Sequence window	Phospho (STY) Probabilities	Phospho (STY) Score diffs	Position in peptide	Charge	Mass error [ppm]	Intensity
A8YG01	tr|A8YG01|A8YG01_MICAE GlnB protein OS=Microcystis aeruginosa PCC 7806 GN=glnB PE=3 SV=1;tr|S3JH19|S3JH19_MICAE PII signal transducing protein OS=Microcystis aeruginosa SPC777 GN=MAESPC_03880 PE=3 SV=1;tr|L8NRC5|L8NRC5_MICAE Nitrogen regulatory protein P-I	0.999977	0	154.15	1	S	RGFGRQKGQSERYRGSEYTVEFLQKLKIEIV	GS(1)EYTVEFLQK	GS(46.44)EY(-66.45)T(-46.44)VEFLQK	2	2	0.31393	1380000
L8NV00	tr|L8NV00|L8NV00_MICAE Allophycocyanin, beta subunit OS=Microcystis aeruginosa DIANCHI905 GN=apcB PE=3 SV=1;tr|L7E036|L7E036_MICAE Allophycocyanin, beta subunit OS=Microcystis aeruginosa TAIHU98 GN=apcB PE=3 SV=1;tr|I4IUF4|I4IUF4_MICAE Allophycocyanin beta	0.611183	1.27525e-81	74.46	1	S	YFATGELRVRAASVISANAAGIVKEAVAKSL	AAS(0.389)VIS(0.611)ANAAGIVK	AAS(-1.96)VIS(1.96)ANAAGIVK	6	2	-2.3019	0
L8NV00	tr|L8NV00|L8NV00_MICAE Allophycocyanin, beta subunit OS=Microcystis aeruginosa DIANCHI905 GN=apcB PE=3 SV=1;tr|L7E036|L7E036_MICAE Allophycocyanin, beta subunit OS=Microcystis aeruginosa TAIHU98 GN=apcB PE=3 SV=1;tr|I4IUF4|I4IUF4_MICAE Allophycocyanin beta	1	3.38057e-253	107.83	1	S	SVINSADVQGKYLDASALGKLKGYFATGELR	YLDAS(1)ALGK	Y(-74.99)LDAS(74.99)ALGK	5	2	0.18316	2453800
S3JZ92	tr|S3JZ92|S3JZ92_MICAE Transcriptional regulator, AbrB family OS=Microcystis aeruginosa SPC777 GN=MAESPC_04495 PE=4 SV=1;tr|L8NTR9|L8NTR9_MICAE Transcriptional regulator, AbrB family domain protein OS=Microcystis aeruginosa DIANCHI905 GN=abrB1 PE=4 SV=1;tr	0.999836	1.5534e-52	65.179	1	S	______________MSDISPTPLTGKALLQK	S(1)DISPTPLTGK	S(38.21)DIS(-38.21)PT(-50.2)PLT(-54.6)GK	1	2	0.7164	1422200
B0JVG8	tr|B0JVG8|B0JVG8_MICAN Uncharacterized protein OS=Microcystis aeruginosa (strain NIES-843) GN=MAE_16800 PE=4 SV=1;tr|I4GBQ3|I4GBQ3_MICAE Uncharacterized protein OS=Microcystis aeruginosa PCC 9443 GN=MICAC_910003 PE=4 SV=1;tr|I4GIL5|I4GIL5_MICAE Uncharacter	0.9998	0	145.46	1	S	DYKVASGGSDRLNTSSPFNIKVASLTMRNFN	LNTSS(1)PFNIK	LNT(-70.62)S(-36.99)S(36.99)PFNIK	5	2	0.43082	0
L8P1T1	tr|L8P1T1|L8P1T1_MICAE Phosphoglucomutase/phosphomannomutase, alpha/beta/alpha domain I family protein OS=Microcystis aeruginosa DIANCHI905 GN=pmm PE=3 SV=1;tr|L7E7V0|L7E7V0_MICAE Phosphoglucomutase/phosphomannomutase, alpha/beta/alpha domain I family prot	0.966817	2.21232e-118	82.707	1	S	AARSENALGAIVLTASHNPAKYLGLKVKGYF	SENALGAIVLT(0.033)AS(0.967)HNPAK	S(-61.01)ENALGAIVLT(-14.64)AS(14.64)HNPAK	13	3	0.35909	1454300
L8NNX1	tr|L8NNX1|L8NNX1_MICAE Thioredoxin OS=Microcystis aeruginosa DIANCHI905 GN=trxA PE=3 SV=1;tr|A8YED3|A8YED3_MICAE Thioredoxin OS=Microcystis aeruginosa PCC 7806 GN=IPF_5139 PE=3 SV=1;tr|I4HV38|I4HV38_MICAE Thioredoxin OS=Microcystis aeruginosa PCC 9809 GN=t	0.999979	3.05234e-21	52.555	1	S	______________MSEVPAVTDANFKVEVL	S(1)EVPAVTDANFK	S(46.71)EVPAVT(-46.71)DANFK	1	2	0.35508	1367900
S3JLM4	tr|S3JLM4|S3JLM4_MICAE Uncharacterized protein OS=Microcystis aeruginosa SPC777 GN=MAESPC_03114 PE=4 SV=1;tr|L8NRE8|L8NRE8_MICAE Putative membrane-associated 30 kDa protein OS=Microcystis aeruginosa DIANCHI905 GN=C789_3366 PE=4 SV=1;tr|A8YGN8|A8YGN8_MICAE	0.564298	2.76633e-14	48.704	1	S	MQIEARSQAIGEITGSDMERQFIALESGSDV	SQAIGEIT(0.436)GS(0.564)DMER	S(-42.83)QAIGEIT(-1.12)GS(1.12)DMER	10	2	1.6397	218900
L8NNY9	tr|L8NNY9|L8NNY9_MICAE Uncharacterized protein OS=Microcystis aeruginosa DIANCHI905 GN=C789_4726 PE=4 SV=1;tr|A8YM15|A8YM15_MICAE Uncharacterized protein OS=Microcystis aeruginosa PCC 7806 GN=IPF_604 PE=4 SV=1	1	9.5478e-259	119.39	1	S	__________MSITRSEELLEYEQAKAIEIW	S(1)EELLEYEQAK	S(112.01)EELLEY(-112.01)EQAK	1	2	-0.20587	3709600
I4ITA0	tr|I4ITA0|I4ITA0_MICAE Uncharacterized protein OS=Microcystis aeruginosa PCC 9701 GN=MICAK_3340006 PE=4 SV=1;tr|I4HMM2|I4HMM2_MICAE Uncharacterized protein OS=Microcystis aeruginosa PCC 9809 GN=MICAH_2250002 PE=4 SV=1	0.5	9.76154e-14	45.68	1	S	LAWKEKPLLVASAWQSL______________	PLLVAS(0.5)AWQS(0.5)L	PLLVAS(0)AWQS(0)L	10	2	2.9931	1065900
L8P227	tr|L8P227|L8P227_MICAE Uncharacterized protein OS=Microcystis aeruginosa DIANCHI905 GN=C789_83 PE=4 SV=1;tr|L7EE41|L7EE41_MICAE Uncharacterized protein OS=Microcystis aeruginosa TAIHU98 GN=O53_1748 PE=4 SV=1;tr|I4GEB4|I4GEB4_MICAE Uncharacterized protein O	1	5.17394e-38	71.03	1	S	DAISKAATGSRFGDVSGIVRAWSAGTSVLD_	FGDVS(1)GIVR	FGDVS(56.04)GIVR	5	2	0.31845	3723700
A8YB46	tr|A8YB46|A8YB46_MICAE Similar to tr|Q4BYM8|Q4BYM8_CROWT Protein kinase OS=Microcystis aeruginosa PCC 7806 GN=IPF_3478 PE=4 SV=1;tr|L8NQY8|L8NQY8_MICAE Serine/threonine-protein kinase C OS=Microcystis aeruginosa DIANCHI905 GN=spkC PE=4 SV=1	0.327949	8.50609e-51	76.049	1	S/T	QPTIAVSPHSPRLKSSTPQKPTVSPAVVIQP	S(0.328)S(0.328)T(0.328)PQKPT(0.013)VS(0.003)PAVVIQPNSGEK	S(0)S(0)T(0)PQKPT(-13.98)VS(-20.31)PAVVIQPNS(-75.85)GEK	2	3	0.07767	0
S3JUK9	tr|S3JUK9|S3JUK9_MICAE Mg-chelatase subunit ChlD OS=Microcystis aeruginosa SPC777 GN=MAESPC_01211 PE=4 SV=1;tr|L8NLM1|L8NLM1_MICAE von Willebrand factor type A domain protein OS=Microcystis aeruginosa DIANCHI905 GN=C789_4957 PE=4 SV=1;tr|L7ECD1|L7ECD1_MICA	0.85951	1.57039e-201	103.21	2	T	TALQLGEKNAATVLQTNATRLQVGEELSEGD	NAAT(1)VLQT(0.86)NAT(0.14)R	NAAT(81.35)VLQT(7.87)NAT(-7.87)R	8	2	1.6881	499710
S3JUK9	tr|S3JUK9|S3JUK9_MICAE Mg-chelatase subunit ChlD OS=Microcystis aeruginosa SPC777 GN=MAESPC_01211 PE=4 SV=1;tr|L8NLM1|L8NLM1_MICAE von Willebrand factor type A domain protein OS=Microcystis aeruginosa DIANCHI905 GN=C789_4957 PE=4 SV=1;tr|L7ECD1|L7ECD1_MICA	0.879054	2.89911e-201	100.43	2	T	QLGEKNAATVLQTNATRLQVGEELSEGDLKK	NAAT(1)VLQT(0.121)NAT(0.879)R	NAAT(69.94)VLQT(-8.61)NAT(8.61)R	11	2	0.49867	0
S3K9U2	tr|S3K9U2|S3K9U2_MICAE C-phycocyanin beta chain OS=Microcystis aeruginosa SPC777 GN=MAESPC_02503 PE=3 SV=1;tr|L8NS07|L8NS07_MICAE Phycocyanin, beta subunit OS=Microcystis aeruginosa DIANCHI905 GN=cpcB PE=3 SV=1;tr|L7E451|L7E451_MICAE Phycocyanin, beta subu	0.564805	3.78483e-54	66.595	1	T	MVADSNKRMDSVNRITSNASTIVANAARSLF	IT(0.565)S(0.375)NAS(0.049)T(0.011)IVANAAR	IT(1.78)S(-1.78)NAS(-10.58)T(-17.02)IVANAAR	2	2	-1.5625	0
S3IW37	tr|S3IW37|S3IW37_MICAE Elongation factor Tu OS=Microcystis aeruginosa SPC777 GN=MAESPC_04978 PE=4 SV=1;tr|L8NUY2|L8NUY2_MICAE Elongation factor Tu OS=Microcystis aeruginosa DIANCHI905 GN=tuf PE=3 SV=1;tr|L7E016|L7E016_MICAE Elongation factor Tu OS=Microcys	0.999896	5.92638e-14	47.559	1	T	AIEQGMRFAIREGGRTIGSGVISKIIK____	T(1)IGSGVISK	T(41.41)IGS(-41.41)GVIS(-45.05)K	1	2	-0.14578	0
L8NSK3	tr|L8NSK3|L8NSK3_MICAE Bicarbonate-binding protein CmpA OS=Microcystis aeruginosa DIANCHI905 GN=cmpA PE=4 SV=1;tr|I4IVZ8|I4IVZ8_MICAE ABC transporter nitrate-binding protein (NrtA) OS=Microcystis aeruginosa PCC 9701 GN=nrtA PE=4 SV=1;tr|I4HZY1|I4HZY1_MICAE	0.999337	2.78015e-84	74.786	1	T	LIDKVNREDLWKAAATELGVPAADIPTSTSR	AAAT(0.999)ELGVPAADIPTSTSR	AAAT(37.8)ELGVPAADIPT(-37.8)S(-37.8)T(-37.8)S(-37.8)R	4	2	-3.9646	0
A7KSA4	tr|A7KSA4|A7KSA4_MICAE CpcA (Fragment) OS=Microcystis aeruginosa UTEX B 2666 GN=cpcA PE=4 SV=1;tr|A7KSA3|A7KSA3_MICAE CpcA (Fragment) OS=Microcystis aeruginosa UTEX LB 2388 GN=cpcA PE=4 SV=1;tr|A7KSA2|A7KSA2_MICAE CpcA (Fragment) OS=Microcystis aeruginosa	0.948812	3.77005e-155	103.39	1	T	_____________MKTPLTEAVAAADSQGRF	T(0.949)PLT(0.051)EAVAAADSQGR	T(12.68)PLT(-12.68)EAVAAADS(-57.79)QGR	1	2	-0.81599	6100600
A7KSA4	tr|A7KSA4|A7KSA4_MICAE CpcA (Fragment) OS=Microcystis aeruginosa UTEX B 2666 GN=cpcA PE=4 SV=1;tr|A7KSA3|A7KSA3_MICAE CpcA (Fragment) OS=Microcystis aeruginosa UTEX LB 2388 GN=cpcA PE=4 SV=1;tr|A7KSA2|A7KSA2_MICAE CpcA (Fragment) OS=Microcystis aeruginosa	0.5768	3.68865e-261	118.52	1	T	__________MKTPLTEAVAAADSQGRFLR_	T(0.121)PLT(0.577)EAVAAADS(0.302)QGR	T(-6.78)PLT(2.81)EAVAAADS(-2.81)QGR	4	2	-3.7989	2144500
L8P1T1	tr|L8P1T1|L8P1T1_MICAE Phosphoglucomutase/phosphomannomutase, alpha/beta/alpha domain I family protein OS=Microcystis aeruginosa DIANCHI905 GN=pmm PE=3 SV=1;tr|L7E7V0|L7E7V0_MICAE Phosphoglucomutase/phosphomannomutase, alpha/beta/alpha domain I family prot	0.5	2.21232e-118	82.707	1	T	SWAARSENALGAIVLTASHNPAKYLGLKVKG	SENALGAIVLT(0.5)AS(0.5)HNPAK	S(-77.39)ENALGAIVLT(0)AS(0)HNPAK	11	2	0.59784	368350
S3JLM4	tr|S3JLM4|S3JLM4_MICAE Uncharacterized protein OS=Microcystis aeruginosa SPC777 GN=MAESPC_03114 PE=4 SV=1;tr|L8NRE8|L8NRE8_MICAE Putative membrane-associated 30 kDa protein OS=Microcystis aeruginosa DIANCHI905 GN=C789_3366 PE=4 SV=1;tr|A8YGN8|A8YGN8_MICAE	0.91778	4.00243e-291	124.78	1	T	KVMQIEARSQAIGEITGSDMERQFIALESGS	SQAIGEIT(0.918)GS(0.082)DMER	S(-51.58)QAIGEIT(10.48)GS(-10.48)DMER	8	2	1.118	3868800
L8NNY9	tr|L8NNY9|L8NNY9_MICAE Uncharacterized protein OS=Microcystis aeruginosa DIANCHI905 GN=C789_4726 PE=4 SV=1;tr|A8YM15|A8YM15_MICAE Uncharacterized protein OS=Microcystis aeruginosa PCC 7806 GN=IPF_604 PE=4 SV=1	0.93069	5.87978e-27	65.695	1	T	DEWETQTASYSKSPNTSPAWDH_________	S(0.001)PNT(0.931)S(0.068)PAWDH	S(-29.17)PNT(11.35)S(-11.35)PAWDH	4	2	0.71518	207470
S3KH26	tr|S3KH26|S3KH26_MICAE Uncharacterized protein OS=Microcystis aeruginosa SPC777 GN=MAESPC_00875 PE=3 SV=1;tr|L8P065|L8P065_MICAE S-layer domain protein OS=Microcystis aeruginosa DIANCHI905 GN=porB PE=3 SV=1;tr|L7EAU3|L7EAU3_MICAE Uncharacterized protein OS	0.996871	1.84693e-40	59.542	1	T	GQAVLRNTNGTVTRGTNQDQTQTVFNNRVRL	GT(0.997)NQDQT(0.003)QTVFNNR	GT(25.16)NQDQT(-25.16)QT(-40.3)VFNNR	2	2	-3.7314	0
I4IM84	tr|I4IM84|I4IM84_MICAE Uncharacterized protein OS=Microcystis aeruginosa PCC 9701 GN=MICAK_1630013 PE=4 SV=1;tr|S3J468|S3J468_MICAE Uncharacterized protein OS=Microcystis aeruginosa SPC777 GN=MAESPC_03343 PE=4 SV=1;tr|L8NV22|L8NV22_MICAE TonB family C-term	0.723917	4.52344e-07	51.927	1	Y	___________MTSSYFGLETEENKLINSNN	T(0.101)S(0.101)S(0.074)Y(0.724)FGLETEENK	T(-8.54)S(-8.54)S(-9.93)Y(8.54)FGLET(-50.89)EENK	4	2	0.42429	375070

## Sheet: Supplemental Table3
	GO ID	GO Name	Sequence Names	#Seqs	#Mapped Genes	#Non-toxic-proteins	#Pop Hits	#Pop total	Enrichment PValue
Molecular function	GO:0043167	ion binding	S3JHP8,I4FI36,L8NTM7,B0JVG8,L8NUB4,S3J2D1,L7E9K4,L8NQX7	8	18	37	354	917	0.630573
	GO:0016491	oxidoreductase activity	S3JHP8,I4GXE2,L8NUB4,S3JNG6,S3J2D1,I4FFG1,L8NQX7	7	18	37	199	917	0.084742
	GO:0016829	lyase activity	L8NWF2	1	18	37	69	917	1
	GO:0008233	peptidase activity	L8NTM7,J3SGN8	2	18	37	57	917	0.30938
	GO:0003735	structural constituent of ribosome	L8NQ13	1	18	37	56	917	1
	GO:0022857	transmembrane transporter activity	I4FI36	1	18	37	53	917	1
	GO:0003677	DNA binding	B0JP12	1	18	37	53	917	1
	GO:0016887	ATPase activity	I4FI36	1	18	37	48	917	1
	GO:0019843	rRNA binding	L8NQ13	1	18	37	41	917	0.564499
	GO:0008168	methyltransferase activity	B0JP12,S3JAB9	2	18	37	35	917	0.147885
	GO:0051082	unfolded protein binding	L8NTM7	1	18	37	11	917	0.196902
	GO:0030234	enzyme regulator activity	A8YG01,I4F5Y4	2	18	37	3	917	0.00108015
	unmapped	unknown function		19
Biological process	GO:0009058	biosynthetic process	A8YG01	1	18	37	215	658	0.0101265
	GO:0034641	cellular nitrogen compound metabolic process	A8YG01	1	18	37	153	658	0.0891624
	GO:0044281	small molecule metabolic process	I4GXE2,S3JNG6	2	18	37	120	658	0.550728
	GO:0006091	generation of precursor metabolites and energy	S3J2D1,S3JHP8,I4FFG1,L7E9K4,L8NUB4,L8NQX7	6	18	37	86	658	0.0211012
	GO:0006412	translation	L8NQ13	1	18	37	82	658	0.714061
	GO:0015979	photosynthesis	I4H8I4,S3J2D1,S3JHP8,S3JAQ5,L7E9K4,S3K9U2,L8NUB4,Q8VW34,L8NWF2	9	18	37	75	658	4.26276e-05
	GO:0005975	carbohydrate metabolic process	I4GXE2,S3JNG6	2	18	37	68	658	0.708234
	GO:0006464	cellular protein modification process	I4H8I4,S3J2D1,S3JHP8,S3K9U2	4	18	37	54	658	0.0521928
	GO:0006259	DNA metabolic process	B0JP12	1	18	37	23	658	0.47744
	GO:0006457	protein folding	I4F5Y4,L8NTM7	2	18	37	16	658	0.0676213
	unmapped	unknown function		19
Cellular compartment	GO:0005737	cytoplasm	I4F5Y4	1	16	37	152	526	0.0486613
	GO:0005575	cellular_component	I4IM84,I4FI36	2	16	37	151	526	0.172032
	GO:0009579	thylakoid	S3JHP8,S3K9U2,Q8VW34,L8NWF2,I4H8I4,L8NQH0,S3J2D1,S3JAQ5,L7E9K4,L8NUB4,L8NQX7	11	16	37	97	526	9.8369e-06
	GO:0043234	protein complex	I4H8I4,S3J2D1,S3JHP8,S3JAQ5,L7E9K4,S3K9U2,Q8VW34,L8NWF2	8	16	37	73	526	0.000487442
	GO:0005840	ribosome	L8NQ13	1	16	37	59	526	1
	GO:0005623	cell	A0A1V4BNX2	1	16	37	32	526	1
	unmapped	unknown function		21

## Sheet: Supplemental Table4
	GO ID	GO Name	Sequence Names	#Seqs	#Mapped Genes	#Toxic-proteins	#Pop Hits	#Pop total	Enrichment PValue
Molecular function	GO:0043167	ion binding	B0JVG8,S3IW37,L8P1T1,A8YB46	4	8	18	354	917	0.494006
	GO:0016491	oxidoreductase activity	L8NNX1	1	8	18	199	917	1
	GO:0022857	transmembrane transporter activity	S3KH26	1	8	18	53	917	0.380078
	GO:0003677	DNA binding	S3JZ92	1	8	18	53	917	0.380078
	GO:0016853	isomerase activity	L8P1T1	1	8	18	52	917	0.374291
	GO:0016301	kinase activity	A8YB46	1	8	18	44	917	0.326268
	GO:0003924	GTPase activity	S3IW37	1	8	18	17	917	0.139534
	GO:0008135	translation factor activity, RNA binding	S3IW37	1	8	18	17	917	0.139534
	GO:0030234	enzyme regulator activity	A8YG01	1	8	18	3	917	0.0259727
	unmapped	unknown function		10
Biological process	GO:0009058	biosynthetic process	A8YG01	1	6	18	215	658	0.669453
	GO:0034641	cellular nitrogen compound metabolic process	A8YG01	1	6	18	153	658	1
	GO:0044281	small molecule metabolic process	L8NNX1	1	6	18	120	658	1
	GO:0015979	photosynthesis	L8NV00,S3K9U2	2	6	18	75	658	0.142093
	GO:0005975	carbohydrate metabolic process	L8P1T1	1	6	18	68	658	0.481667
	GO:0006464	cellular protein modification process	L8NV00,A8YB46,S3K9U2	3	6	18	54	658	0.008767
	GO:0042592	homeostatic process	L8NNX1	1	6	18	26	658	0.2156
	unmapped	unknown function		12
Cellular compartment	GO:0005737	cytoplasm	S3IW37	1	7	18	152	526	0.679189
	GO:0005575	cellular_component	S3KH26,I4IM84,A8YB46	3	7	18	151	526	0.415307
	GO:0009579	thylakoid	S3K9U2,L8NV00	2	7	18	97	526	0.618167
	GO:0043234	protein complex	L8NV00,S3K9U2	2	7	18	73	526	0.251786
	GO:0005623	cell	L8NNX1	1	7	18	32	526	0.35723
	unmapped	unknown function		11

## Sheet: Supplemental Table5
Map_ID	Map_Name	Seqs	Seqs_Num	URL
map04112	Cell cycle - Caulobacter [PATH:ko04112]	L8NTM7	1	http://www.kegg.jp/kegg-bin/show_pathway?map04112+K03544
map02010	ABC transporters [PATH:ko02010]	L8NSK3 I4FI36	2	http://www.kegg.jp/kegg-bin/show_pathway?map02010+K11950+K11953
map02020	Two-component system [PATH:ko02020]	A8YG01	1	http://www.kegg.jp/kegg-bin/show_pathway?map02020+K04751
map00196	Photosynthesis - antenna proteins [PATH:ko00196]	I4H8I4 L8NWF2 Q8VW34 S3K9U2 S3JAQ5	5	http://www.kegg.jp/kegg-bin/show_pathway?map00196+K02093+K02096+K02284+K02285+K02286
map00710	Carbon fixation in photosynthetic organisms [PATH:ko00710]	I4GXE2 S3JNG6	2	http://www.kegg.jp/kegg-bin/show_pathway?map00710+K00150+K00150
map03010	Ribosome [PATH:ko03010]	L8NQ13	1	http://www.kegg.jp/kegg-bin/show_pathway?map03010+K02952
map00195	Photosynthesis [PATH:ko00195]	S3JHP8 L7E9K4 S3J2D1 L8NUB4 L8NQX7	5	http://www.kegg.jp/kegg-bin/show_pathway?map00195+K02705+K02716+K02690+K02634+K02638
map00010	Glycolysis / Gluconeogenesis [PATH:ko00010]	I4GXE2 S3JNG6	2	http://www.kegg.jp/kegg-bin/show_pathway?map00010+K00150+K00150

## Sheet: Supplemental Table6
Map_ID	Map_Name	Seqs	Seqs_Num	URL
map00196	Photosynthesis - antenna proteins [PATH:ko00196]	L8NV00 S3K9U2	2	http://www.kegg.jp/kegg-bin/show_pathway?map00196+K02093+K02285
map04075	Plant hormone signal transduction [PATH:ko04075]	I4ITA0	1	http://www.kegg.jp/kegg-bin/show_pathway?map04075+K14494
map02010	ABC transporters [PATH:ko02010]	L8NSK3	1	http://www.kegg.jp/kegg-bin/show_pathway?map02010+K11950
map02020	Two-component system [PATH:ko02020]	A8YG01	1	http://www.kegg.jp/kegg-bin/show_pathway?map02020+K04751
map04621	NOD-like receptor signaling pathway [PATH:ko04621]	L8NNX1	1	http://www.kegg.jp/kegg-bin/show_pathway?map04621+K03671
map05418	Fluid shear stress and atherosclerosis [PATH:ko05418]	L8NNX1	1	http://www.kegg.jp/kegg-bin/show_pathway?map05418+K03671

## Sheet: Supplemental Table7
#node	uniprotID	identifier	domain_summary_url	annotation
MAE_05000	B0JP11	449447.MAE_05000	http://smart.embl.de/smart/DD2.cgi?smart=292:Pfam_HsdM_N(10|143)+Pfam_N6_Mtase(151|291)+Pfam_MTS(183|291)+Pfam_UPF0020(184|287)+Pfam_Methyltransf_26(196|291)+	Type I restriction-modification system DNA methylase
MAE_05010	B0JP12	449447.MAE_05010	http://smart.embl.de/smart/DD2.cgi?smart=352:Pfam_N6_Mtase(1|121)+COIL(317|345)+	Type I restriction-modification system DNA methylase
MAE_05020	B0JP13	449447.MAE_05020	http://smart.embl.de/smart/DD2.cgi?smart=139:Pfam_DUF559(20|127)+	Hypothetical protein
MAE_05050	B0JP16	449447.MAE_05050	http://smart.embl.de/smart/DD2.cgi?smart=135:Pfam_Methylase_S(3|92)+	Putative restriction modification system protein
MAE_05060	B0JP17	449447.MAE_05060	http://smart.embl.de/smart/DD2.cgi?smart=400:Pfam_HSDR_N(1|212)+Pfam_ResIII(261|399)+	Type I site-specific deoxyribonuclease
MAE_10650	B0JRY7	449447.MAE_10650	http://smart.embl.de/smart/DDt.cgi?smart=185:	Type I site-specific deoxyribonuclease
MAE_10670	B0JRY9	449447.MAE_10670	http://smart.embl.de/smart/DDt.cgi?smart=115:	Type I site-specific deoxyribonuclease
MAE_19890	B0JXI4	449447.MAE_19890	http://smart.embl.de/smart/DD2.cgi?smart=388:Pfam_Methylase_S(8|168)+	Putative type I restriction enzyme specificity protein
hsdS_2a	B0JQU0	449447.MAE_39870	http://smart.embl.de/smart/DD2.cgi?smart=240:Pfam_Methylase_S(42|226)+	Type I restriction-modification system
MAE_56980	B0JHV8	449447.MAE_56980	http://smart.embl.de/smart/DD2.cgi?smart=395:Pfam_Methylase_S(1|179)+Pfam_Methylase_S(198|381)+	Restriction modification system DNA specificity subunit
MAE_56990	B0JHV9	449447.MAE_56990	http://smart.embl.de/smart/DD2.cgi?smart=1148:Pfam_DUF4145(20|114)+COIL(150|200)+Pfam_HSDR_N(229|317)+DEXDc(347|549)+Pfam_Helicase_C(550|721)+Pfam_EcoEI_R_C(983|1145)+	Type III restriction enzyme res subunit

## Sheet: Supplemental Table8
#node	uniprotID	identifier	domain_summary_url	annotation
MAE_08750	B0JQN8	449447.MAE_08750	http://smart.embl.de/smart/DD2.cgi?smart=121:Pfam_PemK(9|117)+	PemK-like protein; Toxic component of a toxin-antitoxin (TA) module
MAE_15020	B0JUD6	449447.MAE_15020	http://smart.embl.de/smart/DD2.cgi?smart=914:COIL(530|557)+	Hypothetical protein
MAE_16800	B0JVG8	449447.MAE_16800	http://smart.embl.de/smart/DD2.cgi?smart=236:AAA(34|210)+	Hypothetical protein
MAE_16810	B0JVG9	449447.MAE_16810	http://smart.embl.de/smart/DDt.cgi?smart=85:	Hypothetical protein
MAE_16820	B0JVH0	449447.MAE_16820	http://smart.embl.de/smart/DDt.cgi?smart=154:	Hypothetical protein
MAE_21290	B0JFU6	449447.MAE_21290	http://smart.embl.de/smart/DD2.cgi?smart=1214:Pfam_CHAT(70|421)+Pfam_NB-ARC(433|725)+Pfam_NACHT(447|617)+TPR(888|921)+TPR(934|967)+TPR(974|1007)+TPR(1014|1047)+TPR(1054|1087)+TPR(1094|1127)+TPR(1134|1167)+	Hypothetical protein
MAE_23720	B0JH42	449447.MAE_23720	http://smart.embl.de/smart/DD2.cgi?smart=89:Pfam_PhaG_MnhG_YufB(9|87)+	Hypothetical protein
MAE_24400	B0JHB0	449447.MAE_24400	http://smart.embl.de/smart/DD2.cgi?smart=73:Pfam_DUF4327(7|73)+	Hypothetical protein
MAE_25580	B0JI82	449447.MAE_25580	http://smart.embl.de/smart/DD2.cgi?smart=298:COIL(74|102)+	Hypothetical protein
MAE_43230	B0JSI7	449447.MAE_43230	http://smart.embl.de/smart/DD2.cgi?smart=83:Pfam_UPF0175(7|83)+	Hypothetical protein
MAE_57770	B0JI37	449447.MAE_57770	http://smart.embl.de/smart/DD2.cgi?smart=1756:Pfam_Trypsin(14|213)+AAA(273|413)+	Apoptotic protease-activating factor 1 like
